# Supplementary material for: Detection of Label-Free Drugs within Brain Tissue Using Orbitrap Secondary Ion Mass Spectrometry as a Complement to Neuro-Oncological Drug Delivery
Source: Pharmaceutics. 2022 Mar 5;14(3):571. doi: 10.3390/pharmaceutics14030571 (PMC8953756; doi:10.3390/pharmaceutics14030571)
Supplement: Supplementary file 1 [file pharmaceutics-14-00571-s001.zip]

Archive with 1 entries (1 files):
- pharmaceutics-1596046-supplementary.pdf
